# Supplementary material for: Food Insecurity Is Common in Patients with Inflammatory Bowel Disease and Is Associated with Increased Ultra-Processed Food Intake
Source: Nutrients. 2024 Oct 31;16(21):3736. doi: 10.3390/nu16213736 (PMC11547406; doi:10.3390/nu16213736)
Supplement: Supplementary file 1 [file nutrients-16-03736-s001.zip]

Archive with 1 entries (1 files):
- nutrients-3252778-supplementary.pdf
